# Supplementary material for: Evaluation of the optical performance for aspheric intraocular lenses in relation with tilt and decenter errors
Source: PLoS One. 2020 May 4;15(5):e0232546. doi: 10.1371/journal.pone.0232546 (PMC7197786; doi:10.1371/journal.pone.0232546)
Supplement: S1 File — (XLSX) [file pone.0232546.s001.xlsx]

## Sheet: MTF_Numerical
	IOL Design: MTF Results								IOL Design: MTF Results										IOL Design: MTF Results
Misalignment (mm)	10A-Tangential	10A-Sagittal	10B-Tangential	10B-Sagittal	10SPH-Tangential	10SPH-Sagittal		Misalignment (mm)	20A-Tangential	20A-Sagittal	20B-Tangential	20B-Sagittal	20C-Tangential	20C-Sagittal	20SPH-Tangential	20SPH-Sagittal		Misalignment (mm)	35A-Tangential	35A-Sagittal	35B-Tangential	35B-Sagittal	35SPH-Tangential	35SPH-Sagittal
0	0.567006	0.567006	0.476819	0.476819	0.342193	0.34219		0	0.647849	0.647849	0.515995	0.515995	0.618649	0.618649	0.248305	0.248305		0	0.687128	0.687128	0.591504	0.591504	0.137634	0.137634
0.25	0.509715	0.544757	0.487471	0.480108	0.334681	0.339184		0.25	0.596925	0.627682	0.535808	0.522464	0.624259	0.61965	0.237745	0.241824		0.25	0.611694	0.658774	0.613408	0.599212	0.167965	0.148637
0.5	0.329203	0.478727	0.515964	0.489622	0.312793	0.330601		0.5	0.398003	0.561501	0.582916	0.540498	0.585425	0.616762	0.221654	0.221654		0.5	0.377401	0.571203	0.657788	0.619934	0.166044	0.169072
0.75	0.174788	0.376043	0.550351	0.504375	0.278292	0.316556		0.75	0.224142	0.444036	0.618623	0.566209	0.401357	0.594043	0.217	0.199712		0.75	0.240592	0.428438	0.669972	0.646073	0.147998	0.16673
1	0.140984	0.255194	0.572177	0.522055	0.236395	0.297327		1	0.152409	0.29377	0.584871	0.592868	0.175811	0.53373	0.188743	0.173289		1	0.161546	0.260442	0.591142	0.666169	0.114629	0.13224
	IOL Design: MTF Results								IOL Design: MTF Results										IOL Design: MTF Results
Tilt (º)	10A-Tangential	10A-Sagittal	10B-Tangential	10B-Sagittal	10SPH-Tangential	10SPH-Sagittal		Tilt (º)	20A-Tangential	20A-Sagittal	20B-Tangential	20B-Sagittal	20C-Tangential	20C-Sagittal	20SPH-Tangential	20SPH-Sagittal		Tilt (º)	35A-Tangential	35A-Sagittal	35B-Tangential	35B-Sagittal	35SPH-Tangential	35SPH-Sagittal
0	0.567006	0.567006	0.476819	0.476819	0.342193	0.342193		0	0.647849	0.647849	0.515995	0.515995	0.618649	0.618649	0.248305	0.248305		0	0.687128	0.687128	0.591504	0.591504	0.137634	0.137634
1	0.568542	0.567118	0.469676	0.474294	0.334877	0.339645		1	0.642199	0.644985	0.500957	0.510411	0.605909	0.613503	0.243313	0.245238		1	0.682364	0.684039	0.567508	0.582308	0.14285	0.138172
2	0.571716	0.567483	0.448128	0.466818	0.314055	0.332119		2	0.621098	0.635955	0.457027	0.49386	0.566681	0.598329	0.232866	0.236524		2	0.657742	0.673695	0.500051	0.555319	0.14672	0.140039
3	0.57267	0.56762	0.454454	0.454454	0.282213	0.320259		3	0.574705	0.619628	0.392062	0.466859	0.498571	0.572891	0.228238	0.222864		3	0.590874	0.653141	0.411851	0.512248	0.130918	0.142729
4	0.564855	0.566714	0.362196	0.436998	0.244998	0.303957		4	0.494742	0.594555	0.326754	0.430799	0.408881	0.537173	0.228423	0.206736		4	0.473372	0.618568	0.349628	0.456207	0.09908	0.144957
5	0.540483	0.56406	0.304786	0.414648	0.212014	0.283504		5	0.389438	0.559233	0.288556	0.38772	0.325799	0.491689	0.215924	0.189693		5	0.353687	0.567293	0.32102	0.392914	0.082385	0.14498
