# Supplementary material for: Evaluation of the optical performance for aspheric intraocular lenses in relation with tilt and decenter errors
Source: PLoS One. 2020 May 4;15(5):e0232546. doi: 10.1371/journal.pone.0232546 (PMC7197786; doi:10.1371/journal.pone.0232546)
Supplement: S2 File — (XLSX) [file pone.0232546.s002.xlsx]

## Sheet: RMS Numerical
	IOL Design: RMS Defocus						IOL Design: RMS Astigmatism						IOL Design: RMS Coma
Misalignment (mm)	20A	20B	20C	20SPH		Misalignment (mm)	20A	20B	20C	20SPH		Misalignment (mm)	20A	20B	20C	20SPH
0	0.0615	0.5551	0.301	1.1145		0	0	0	0	0		0	0	0	0	0
0.25	0.0494	0.554	0.2944	1.129		0.25	0.014	0.0047	0.0097	0.0097		0.25	0.0887	0.0117	0.0522	0.1032
0.5	0.0111	0.5443	0.2689	1.1628		0.5	0.0549	0.0183	0.0383	0.0388		0.5	0.1705	0.0215	0.0996	0.2223
0.75	0.0511	0.5267	0.2267	1.2162		0.75	0.1199	0.0398	0.0837	0.088		0.75	0.2384	0.0284	0.1376	0.3149
1	0.1335	0.503	0.1702	1.2898		1	0.2043	0.0673	0.1427	0.1578		1	0.2867	0.034	0.1621	0.4252
	IOL Design: RMS Defocus						IOL Design: RMS Astigmatism						IOL Design: RMS Coma
Tilt (º)	20A	20B	20C	20SPH		Tilt (º)	20A	20B	20C	20SPH		Tilt (º)	20A	20B	20C	20SPH
0	0.0615	0.5551	0.3014	1.1145		0	0	0	0	0		0	0	0	0	0
1	0.0664	0.5616	0.3072	1.1229		1	0.0048	0.0049	0.0048	0.0051		1	0.0758	0.078	0.0774	0.0794
2	0.0796	0.5776	0.3222	1.1412		2	0.0194	0.0197	0.0194	0.0206		2	0.1525	0.1566	0.1554	0.1594
3	0.1028	0.6032	0.3467	1.1696		3	0.0438	0.0446	0.0438	0.0465		3	0.2304	0.2361	0.2342	0.2403
4	0.1354	0.6384	0.3806	1.2082		4	0.0781	0.0796	0.0781	0.0831		4	0.3092	0.3167	0.3141	0.3224
5	0.1773	0.6836	0.4242	1.2571		5	0.1226	0.125	0.1226	0.1305		5	0.3894	0.3987	0.3954	0.4059
