# Supplementary material for: Evaluation of the optical performance for aspheric intraocular lenses in relation with tilt and decenter errors
Source: PLoS One. 2020 May 4;15(5):e0232546. doi: 10.1371/journal.pone.0232546 (PMC7197786; doi:10.1371/journal.pone.0232546)
Supplement: S3 File — (XLSX) [file pone.0232546.s003.xlsx]

## Sheet: Experimental TF-MTF
Position in D	Position in mm	MTF 100 - 3 mm 20 A	MTF 100 - 3 mm 20 B	MTF 100 - 3 mm 20 C	MTF 100 - 3 mm SPH
17.6744	11.8	0.00353	0.005382	0.004361	0.02613
17.7214	11.81	0.001715	0.00381	0.002753	0.029254
17.7684	11.82	0.004212	0.004451	0.001629	0.02613
17.8155	11.83	0.005884	0.001593	0.001652	0.029254
17.8626	11.84	0.010402	0.003445	0.001369	0.02613
17.9099	11.85	0.014241	0.003049	0.00206	0.029254
17.9571	11.86	0.014447	0.005021	0.003726	0.02613
17.9985	11.87	0.014682	0.006005	0.004592	0.029254
18.0459	11.88	0.013411	0.005098	0.006266	0.02613
18.0933	11.89	0.011454	0.003801	0.009738	0.029533
18.1408	11.9	0.010328	0.00367	0.008967	0.03503
18.1884	11.91	0.009899	0.003123	0.009456	0.028704
18.236	11.92	0.00936	0.004137	0.006832	0.031609
18.2837	11.93	0.008708	0.006317	0.006282	0.034851
18.3314	11.94	0.008433	0.006498	0.00446	0.035983
18.3793	11.95	0.004803	0.005438	0.005092	0.0364
18.4271	11.96	0.006681	0.003627	0.007032	0.036636
18.475	11.97	0.011589	0.005135	0.005936	0.035819
18.523	11.98	0.013063	0.004966	0.005126	0.035876
18.5711	11.99	0.014442	0.007002	0.001276	0.035353
18.6192	12	0.011089	0.007755	0.004135	0.035604
18.6674	12.01	0.006978	0.006915	0.008676	0.035708
18.7156	12.02	0.004309	0.00534	0.012099	0.036916
18.7639	12.03	0.011145	0.002605	0.012648	0.03869
18.8123	12.04	0.017666	0.003166	0.012311	0.041141
18.8607	12.05	0.024359	0.008233	0.009463	0.043623
18.9092	12.06	0.025838	0.01164	0.0055	0.048772
18.9577	12.07	0.0217	0.015169	0.005132	0.054223
19.0063	12.08	0.017132	0.016673	0.0116	0.063504
19.055	12.09	0.016027	0.016518	0.017601	0.074531
19.1038	12.1	0.020749	0.014136	0.022894	0.089521
19.1526	12.11	0.029948	0.012503	0.02606	0.107278
19.2014	12.12	0.037257	0.012266	0.02882	0.13065
19.2503	12.13	0.039844	0.014373	0.034508	0.153809
19.2993	12.14	0.038588	0.017915	0.041303	0.183168
19.3484	12.15	0.034637	0.023307	0.052646	0.211607
19.3975	12.16	0.031516	0.032142	0.063605	0.242902
19.4467	12.17	0.036593	0.044054	0.074447	0.271521
19.4959	12.18	0.046101	0.060172	0.086112	0.299691
19.5452	12.19	0.06012	0.076347	0.097532	0.325625
19.5946	12.2	0.084713	0.091985	0.11117	0.351435
19.644	12.21	0.127196	0.110536	0.129697	0.370532
19.6935	12.22	0.18361	0.122908	0.151225	0.387232
19.743	12.23	0.255199	0.137072	0.17851	0.39761
19.7927	12.24	0.332944	0.147543	0.20974	0.402848
19.8423	12.25	0.412366	0.159728	0.247701	0.400352
19.8921	12.26	0.474618	0.173495	0.286026	0.390386
19.9419	12.27	0.523111	0.191781	0.329061	0.372799
19.9918	12.28	0.544923	0.216032	0.370767	0.34491
20.0417	12.29	0.534194	0.246933	0.409441	0.313102
20.0917	12.3	0.494406	0.28091	0.427523	0.270287
20.1418	12.31	0.426974	0.317353	0.432718	0.2256
20.1919	12.32	0.341386	0.352658	0.419616	0.173618
20.2421	12.33	0.236466	0.382222	0.37855	0.122771
20.2923	12.34	0.140238	0.401853	0.323054	0.07717
20.3427	12.35	0.050412	0.406102	0.250182	0.050105
20.393	12.36	0.019066	0.394205	0.169339	0.055131
20.4435	12.37	0.070487	0.361216	0.075777	0.085659
20.494	12.38	0.095333	0.311009	0.008161	0.115415
20.5446	12.39	0.096303	0.244468	0.069452	0.14043
20.5952	12.4	0.078336	0.172745	0.114057	0.158695
20.6459	12.41	0.048306	0.093742	0.137645	0.171673
20.6967	12.42	0.023497	0.029631	0.137884	0.174143
20.7476	12.43	0.025639	0.032506	0.118033	0.170366
20.7985	12.44	0.045437	0.068515	0.085777	0.159757
20.8494	12.45	0.058418	0.087198	0.0459	0.144484
20.9005	12.46	0.059954	0.082083	0.029173	0.124647
20.9516	12.47	0.05221	0.061	0.050825	0.105601
21.0027	12.48	0.036268	0.027678	0.072231	0.088352
21.0539	12.49	0.018174	0.012367	0.080404	0.079648
21.1052	12.5	0.003289	0.04567	0.075181	0.080025
21.1566	12.51	0.010988	0.072303	0.058603	0.088091
21.208	12.52	0.015782	0.08744	0.035084	0.097689
21.2595	12.53	0.016003	0.087417	0.009257	0.107242
21.3111	12.54	0.011021	0.07487	0.015101	0.112307
21.3627	12.55	0.005525	0.051493	0.030796	0.112465
21.4144	12.56	0.011074	0.026095	0.037805	0.107606
21.4661	12.57	0.01795	0.006449	0.037308	0.097905
21.518	12.58	0.021674	0.025297	0.028015	0.085012
21.5698	12.59	0.022773	0.040143	0.014929	0.069329
21.6218	12.6	0.020597	0.043687	0.003205	0.052833
21.6738	12.61	0.015119	0.038582	0.011225	0.041242
21.7259	12.62	0.008044	0.026138	0.01871	0.038906
21.778	12.63	0.00258	0.010493	0.020572	0.046383
21.8303	12.64	0.004491	0.006782	0.015694	0.058237
21.8825	12.65	0.007403	0.019129	0.008073	0.068377
21.9349	12.66	0.00636	0.025154	0.000574	0.075319
21.9873	12.67	0.006362	0.025683	0.009769	0.076945
22.0398	12.68	0.003329	0.021953	0.01693	0.076163
22.0923	12.69	0.002701	0.01199	0.019951	0.070732
22.145	12.7	0.005215	0.002673	0.018201	0.06101
22.1976	12.71	0.006263	0.009395	0.014461	0.075319
22.2504	12.72	0.006387	0.015921	0.008695	0.076945
22.3032	12.73	0.0052	0.019559	0.004769	0.076163
22.3561	12.74	0.002697	0.020717	0.007481	0.070732
22.4091	12.75	0.001168	0.013569	0.010408	0.06101
22.4621	12.76	0.00337	0.007245	0.010236	0.076163
22.5152	12.77	0.007728	0.000576	0.006298	0.070732
22.5683	12.78	0.007874	0.0057	0.003278	0.06101
22.6215	12.79	0.007937	0.011161	0.003466	0.070732
22.6748	12.8	0.007668	0.011264	0.006572	0.06101
